# Supplementary material for: Towards next-generation DNA encryption via an expanded genetic system
Source: Natl Sci Rev. 2024 Dec 23;12(4):nwae469. doi: 10.1093/nsr/nwae469 (PMC11951100; doi:10.1093/nsr/nwae469)
Supplement: nwae469_Supplemental_Files [file nwae469_supplemental_files.zip]

Archive with 2 entries (2 files):
- Supplementary Materials.pdf
- Table S1 .xlsx
