# Supplementary material for: Towards next-generation DNA encryption via an expanded genetic system
Source: Natl Sci Rev. 2024 Dec 23;12(4):nwae469. doi: 10.1093/nsr/nwae469 (PMC11951100; doi:10.1093/nsr/nwae469)
Supplement: nwae469_Supplemental_Files [file nwae469_supplemental_files.zip › Table S1 .xlsx]

## Sheet: Sheet1
Oligonucleotides used in this work
Name	Content	DNA sequneces	Oligos Name	Oligos sequences
Message1-Encryption	JUNE6 INVASION:NORMANDY	AGTCTGTCTGGCTTAATAAYTGTCTCCTCGAACGATGGGXATCTGCTTCTGGATCATCCCGATCTTTGAAA	Message1-Encryption-1	AGTCTGTCTGGCTTAATAAYTGTCTCCTCGAACGATGGG
			Message1-Encryption-2	TTTCAAAGATCGGGATGATCCAGAAGCAGATYCCCATCGTTCGAGGAGACA
			Message1-Encryption-F	gatcaGGTCTCatctaAGTCTGTCTGGCTTAATAA
			Message1-Encryption-R	gactaGGTCTCagaatTTTCAAAGATCGGGATGATCC
Message2-Encryption	Happy 100th birthday,dear HTU	CGCCGAGTGGTGAAAATAACCACTACTYTTCCGCATACCAATGTCATTCCGCTTGCGAAXAATCGTTGGGCCGATCAATACGCTTCCTG	Message2-Encryption-1	CGCCGAGTGGTGAAAATAACCACTACTYTTCCGCATACCAATGTCATTCCGCTTGC
			Message2-Encryption-2	CAGGAAGCGTATTGATCGGCCCAACGATTYTTCGCAAGCGGAATGACATTGGTATGC
			Message2-Encryption-F	gatcaGGTCTCatctaCGCCGAGTGGTGAAAATAAC
			Message2-Encryption-R	gactaGGTCTCagaatCAGGAAGCGTATTGATCGGC
			PUC19-F	gactatagacgagacCccactag
			PUC19-R	gactaattcTgagacCCCTGCAGG
Message1	JUNE6 INVASION:NORMANDY	AGTCTGTCTGGCTTAATAATGTCTCCTCGAACGATGGGATCTGCTTCTGGATCATCCCGATCTTTGAAA	Message1-1	AGTCTGTCTGGCTTAATAATGTCTCCTCGAACGATGGGATCT
			Message1-2	TTTCAAAGATCGGGATGATCCAGAAGCAGATCCCATCGTTCGAG
			Message1-Add primer with X,Y-F	TCCCTCTTCGTCGAGTAGCAXAGTCTGTCTGGCTTAATAATG
			Message1-Add primer with X,Y-R	TCTCATGTACGGCCGTGAATYTTTCAAAGATCGGGATGATCC
			Message1-Primer with X,Y-F	TCCCTCTTCGTCGAGTAGCAX
			Message1-Primer with X,Y-R	TCTCATGTACGGCCGTGAATY
			Message1-Add primer-F	TCCCTCTTCGTCGAGTAGCAAGTCTGTCTGGCTTAATAATG
			Message1-Add primer-R	TCTCATGTACGGCCGTGAATTTTCAAAGATCGGGATGATCC
			Message1-Primer-F	TCCCTCTTCGTCGAGTAGCA
			Message1-Primer-R	TCTCATGTACGGCCGTGAAT
Message2	Happy 100th birthday,dear HTU	CGCCGAGTGGTGAAAATAACCACTACTTTCCGCATACCAATGTCATTCCGCTTGCGAAAATCGTTGGGCCGATCAATACGCTTCCTG	Message2-1	CGCCGAGTGGTGAAAATAACCACTACTTTCCGCATACCAATGTCATTCCGCTT
			Message2-2	CAGGAAGCGTATTGATCGGCCCAACGATTTTCGCAAGCGGAATGACATTGG
			Message2-Add primer with X,Y-F	TGGCTCATTTCACAATCGGTXCGCCGAGTGGTGAAAATAAC
			Message2-Add primer with X,Y-R	ATAAATGACCTGCCGTGCAAYCAGGAAGCGTATTGATCGGC
			Message2-Primer with X,Y-F	TGGCTCATTTCACAATCGGTX
			Message2-Primer with X,Y-R	ATAAATGACCTGCCGTGCAAY
			Message2-Add primer-F	TGGCTCATTTCACAATCGGTCGCCGAGTGGTGAAAATAAC
			Message2-Add primer-R	ATAAATGACCTGCCGTGCAACAGGAAGCGTATTGATCGGC
			Message2-Primer-F	TGGCTCATTTCACAATCGGT
			Message2-Primer-R	ATAAATGACCTGCCGTGCAA
Message3	What I can not create,I do not understand.	CCGCGCCGATTCATAATGATAGTTCGATCTATATCTGGATTCATAGTTTCAGGCCGATTCGGCTCGATGATATTGGGAATATCTGGATTCATACTGTCTTTGGGCTCAACGTTCCGATCTTTGGAT	Message3-1	CCGCGCCGATTCATAATGATAGTTCGATCTATATCTGGATTCATAGTTTCAGGC
			Message3-2	ATCCAGATATTCCCAATATCATCGAGCCGAATCGGCCTGAAACTATGAATCCA
			Message3-3	TGATATTGGGAATATCTGGATTCATACTGTCTTTGGGCTCAACGTTCCGATCTTTGGAT
			Message3-Add primer with X,Y-F	AAGGCAAGTTGTTACCAGCAXCCGCGCCGATTCATAATGATAG
			Message3-Add primer with X,Y-R	TGCGACCGTAATCAAACCAAYATCCAAAGATCGGAACGTTGA
			Message3-Primer with X,Y-F	AAGGCAAGTTGTTACCAGCAX
			Message3-Primer with X,Y-R	TGCGACCGTAATCAAACCAAY
			Message3-Add primer-F	AAGGCAAGTTGTTACCAGCACCGCGCCGATTCATAATGATAG
			Message3-Add primer-R	TGCGACCGTAATCAAACCAAATCCAAAGATCGGAACGTTGA
			Message3-Primer-F	AAGGCAAGTTGTTACCAGCA
			Message3-Primer-R	TGCGACCGTAATCAAACCAA
Message4	Only to obey nature,can conquer nature.	GGATCTTGCAAAATATTCGGAATAGGACCAGGCAAAATATCTCGATTCCTGTCAGGCTCGGTTCGATCTATAGTTGGATCTAACCTGGGCTCAATATCTCGATTCCTGTCAGGCGAT	Message4-1	GGATCTTGCAAAATATTCGGAATAGGACCAGGCAAAATAT
			Message4-2	ATCCAACTATAGATCGAACCGAGCCTGACAGGAATCGAGATATTTTGCCTGGTCCTAT
			Message4-3	GGTTCGATCTATAGTTGGATCTAACCTGGGCTCAATATCTCGATTCCTGTCAGGCGAT
			Message4-Add primer with X,Y-F	AGCCGACAAGTTCAAACACAXGGATCTTGCAAAATATTCGGAATAG
			Message4-Add primer with X,Y-R	GTTCAAATTGCGTGCGACATYATCGCCTGACAGGAATCGAGATATTGAG
			Message4-Primer with X,Y-F	AGCCGACAAGTTCAAACACAX
			Message4-Primer with X,Y-R	GTTCAAATTGCGTGCGACATY
			Message4-Add primer-F	AGCCGACAAGTTCAAACACAGGATCTTGCAAAATATTCGGAATAG
			Message4-Add primer-R	GTTCAAATTGCGTGCGACATATCGCCTGACAGGAATCGAGATATTGAG
			Message4-Primer-F	AGCCGACAAGTTCAAACACA
			Message4-Primer-R	GTTCAAATTGCGTGCGACAT
Message1-Fake	JUNE9 INVASION:NORMANDY	AGTCTGTCTGGCGCGATAATGTCTCCTCGAACGATGGGATCTGCTTCTGGATCATCCCGATCTTTGAAA	Message1-Fake-1	AGTCTGTCTGGCgcgATAATGTCTCCTCGAACGATGGGATCTGCT
			Message1-Fake-Add primer-F	TCCCTCTTCGTCGAGTAGCAAGTCTGTCTGGCgcgATAAT
Message1-IM	JUNE6 INVASION:NORMANDY	TCCCTCTTCGTCGAGTAGCAXCGGGAAGTTCGCTTCGTCGAAGCTCTCCCTCCATGTTCAGCYCCAYCTGCGCCGCCTCCCTCCTAGGAGTAACAGCGAXATTCACGGCCGTACATGAGA	IS-1	TCCCTCTTCGTCGAGTAGCAXCGGGAAGTTCGCTTCGTCGAAGCTCTCCCTCCA
			IS-2	CCTAGGAGGGAGGCGGCGCAGXTGGXGCTGAACATGGAGGGAGAGCTTCGACGA
			IS-3	TGCGCCGCCTCCCTCCTAGGAGTAACAGCGAXATTCACGGCCGTACATGAGA
		AAGGCAAGTTGTTACCAGCAXAAACCACGCTGACGAATGTTCTTGGTACCGAGTTGGGAGCTGGYAACGYGAXTTGGTTTGATTACGGTCGCA	KS-1	AAGGCAAGTTGTTACCAGCAXAAACCACGCTGACGAATGTTCTTGGTACCGAGTTG
			KS-2	TGCGACCGTAATCAAACCAAXTCXCGTTYCCAGCTCCCAACTCGGTACCAAGAACAT
Message1-Fake-IM	JUNE9 INVASION:NORMANDY	TCCCTCTTCGTCGAGTAGCACGGGAAGTTCGCTTCTCGGAAGCTCTCCTCCCATGTTCAGCTYCTGGCCCGCCTYCTAGGAGTAACAAGGAATTCACGGCCGTACATGAGA	Fake-IS-1	TCCCTCTTCGTCGAGTAGCACGGGAAGTTCGCTTCTCGGAAGCTCTCCTCCCATGTTCA
			Fake-IS-2	GAATTCCTTGTTACTCCTAGXAGGCGGGCCAGXAGCTGAACATGGGAGGAGAGCTT
			Fake-IS-3	CTAGGAGTAACAAGGAATTCACGGCCGTACATGAGA
		AAGGCAAGTTGTTACCAGCAAAACCACGCTGACGAATGTTCTTGGTACCGAGTTGGGAGCTCGYAACGAGGTYGATATTGGTTTGATTACGGTCGCA	Fake-KS-1	AAGGCAAGTTGTTACCAGCAAAACCACGCTGACGAATGTTCTTGGTACCGAGTTGGGAG
			Fake-KS-2	TGCGACCGTAATCAAACCAATATCXACCTCGTTXCGAGCTCCCAACTCGGTACCAAGA
